# Supplementary material for: Exploring the taxonomical and functional profile of As Burgas hot spring focusing on thermostable β-galactosidases
Source: Sci Rep. 2021 Jan 8;11:101. doi: 10.1038/s41598-020-80489-6 (PMC7794327; doi:10.1038/s41598-020-80489-6)
Supplement: Supplementary file 1 — Supplementary Information. [file 41598_2020_80489_MOESM1_ESM.xlsx]

## Sheet: Title + authors
Exploring the taxonomical and functional profile of As Burgas hot spring focusing on thermostable β-galactosidases
María-Eugenia DeCastro
Michael P. Doane
Elizabeth Ann Dinsdale
Esther Rodríguez-Belmonte
María-Isabel González-Siso*

## Sheet: Taxonomical Analysis
	Table S1. Taxonomic assignment of the reads at domain level. The relative abundance of sequences assigned to each domain is expressed as percentage from the total assigned reads.
		BW1	BW2	Media	SD
	Archaea	4.88134	7.48523	6.18328	1.84122
	Bacteria	94.425	91.7901	93.1076	1.86315
	Eukaryota	0.662049	0.67476	0.668404	0.00898793
	Viruses	0.000489591	0.0486523	0.024571	0.0340562
	Table S2. Taxonomic assignment of the sequences within Bacteria domain. The relative abundance of sequences assinged to each phyla is expressed as percentage from the total assigned reads. Those phylum with less than 0,7% sequences assigned are highlighted in gray.
		BW1	BW2	Media	SD
	Acidobacteria	0.788504	0.961813	0.875159	0.122548
	Actinobacteria	1.19954	1.36488	1.28221	0.116914
	Aquificae	10.4338	12.0568	11.2453	1.14764
	Bacteroidetes	1.81176	2.08344	1.9476	0.192108
	Chloroflexi	1.34381	1.57236	1.45809	0.161606
	Cyanobacteria	1.14912	1.29612	1.22262	0.103949
	Deinococcus-Thermus	4.53879	5.97168	5.25524	1.01321
	Firmicutes	3.91348	4.66541	4.28945	0.531691
	Nitrospirae	0.748839	0.739384	0.744111	0.00668571
	Planctomycetes	0.734839	0.74686	0.74085	0.00850014
	Proteobacteria	70.7844	65.7078	68.2461	3.58967
	Candidatus Poribacteria	0.0235916	0.0265687	0.0250801	0.00210512
	Chlamydiae	0.0456277	0.054606	0.0501169	0.00634861
	Chlorobi	0.66238	0.69399	0.678185	0.0223521
	Chrysiogenetes	0.0379799	0.0339118	0.0359458	0.00287658
	Deferribacteres	0.125347	0.141522	0.133434	0.0114375
	Dictyoglomi	0.180955	0.206274	0.193615	0.0179033
	Elusimicrobia	0.0189251	0.0220293	0.0204772	0.00219499
	Fibrobacteres	0.00881444	0.00654204	0.00767824	0.00160683
	Fusobacteria	0.0597567	0.0841119	0.0719343	0.0172217
	Gemmatimonadetes	0.0500349	0.0595459	0.0547904	0.00672527
	Lentisphaerae	0.0435537	0.0512682	0.047411	0.00545497
	Spirochaetes	0.211547	0.246328	0.228937	0.024594
	Synergistetes	0.149975	0.146328	0.148152	0.00257891
	Tenericutes	0.020351	0.0197596	0.0200553	0.000418161
	Thermotogae	0.391595	0.474365	0.43298	0.0585272
	unclassified (derived from Bacteria)	0.149327	0.183177	0.166252	0.0239356
	Verrucomicrobia	0.373318	0.383043	0.37818	0.00687689

## Sheet: Functional Analysis
	Table S3. Functional profile of As Burgas hot spring at SEED subsystems level 1 expressed as percentage of reads assigned to each function. Functions with less than 2.11% of reads assigned are highlighted in gray.
		BW1	BW2	Media	SD
	Amino Acids and Derivatives	6.23607	6.4765	6.35628	0.170016
	Carbohydrates	9.63066	9.47269	9.55168	0.111702
	Cell Wall and Capsule	3.86454	4.22184	4.04319	0.252645
	Clustering-based subsystems	13.8245	13.0461	13.4353	0.550425
	Cofactors, Vitamins, Prosthetic Groups, Pigments	5.94719	6.20898	6.07809	0.185112
	DNA Metabolism	4.83754	4.68937	4.76345	0.104774
	Membrane Transport	3.69677	3.27946	3.48811	0.295078
	Miscellaneous	6.24484	6.58903	6.41693	0.243379
	Nitrogen Metabolism	2.6123	2.36831	2.4903	0.172521
	Nucleosides and Nucleotides	3.15099	3.14247	3.14673	0.00602942
	Protein Metabolism	10.6526	10.8868	10.7697	0.165611
	Respiration	5.81563	5.64946	5.73255	0.117497
	RNA Metabolism	4.33647	4.55997	4.44822	0.158035
	Stress Response	2.24166	2.52866	2.38516	0.202941
	Virulence, Disease and Defense	2.73537	2.98437	2.85987	0.176072
	Cell Division and Cell Cycle	1.15945	0.878799	1.01912	0.198449
	Dormancy and Sporulation	0.235398	0.215199	0.225298	0.0142829
	Fatty Acids, Lipids, and Isoprenoids	2.10302	1.88953	1.99628	0.15096
	Iron acquisition and metabolism	0.452688	0.519291	0.485989	0.0470948
	Metabolism of Aromatic Compounds	1.74596	1.71484	1.7304	0.0220068
	Phages, Prophages, Transposable elements, Plasmids	1.63109	1.55506	1.59308	0.0537644
	Phosphorus Metabolism	1.83593	1.52468	1.68031	0.220092
	Photosynthesis	1.46218	0.0576677	0.759926	0.993143
	Potassium metabolism	0.0124489	0.484409	0.248429	0.333726
	Regulation and Cell signaling	0.303018	1.53846	0.92074	0.87359
	Secondary Metabolism	1.55017	0.25627	0.903222	0.914929
	Sulfur Metabolism	0.243603	1.59275	0.918178	0.953994
	Motility and Chemotaxis	1.43785	1.66899	1.55342	0.163438
